# Supplementary material for: Comparison between nab-paclitaxel and solvent-based taxanes as neoadjuvant therapy in breast cancer: a systematic review and meta-analysis
Source: BMC Cancer. 2021 Feb 4;21:118. doi: 10.1186/s12885-021-07831-7 (PMC7863369; doi:10.1186/s12885-021-07831-7)
Supplement: Supplementary file 4 — Additional file 4: Supplementary Figure S4. (A) Funnel plot of pathological complete response (pCR). (B) Funnel plot of objective response rate (ORR). [file 12885_2021_7831_MOESM4_ESM.zip]

Archive with 2 entries (2 files):
- Figure S4AR4.tif
- Figure S4BR4.tif
